# Supplementary material for: Human-Induced Landscape Changes Homogenize Atlantic Forest Bird Assemblages through Nested Species Loss
Source: PLoS One. 2016 Feb 3;11(2):e0147058. doi: 10.1371/journal.pone.0147058 (PMC4739515; doi:10.1371/journal.pone.0147058)
Supplement: S2 Supporting Information — (XLSX) [file pone.0147058.s004.xlsx]

## Sheet: Sheet1
Site	HAL	Phytogeography	Latitude	Longitude	Richness	Effort (h)	Tinamus.solitarius	Crypturellus.obsoletus	Crypturellus.noctivagus	Crypturellus.parvirostris	Crypturellus.tataupa	Rhynchotus.rufescens	Nothura.maculosa	Ortalis.guttata	Penelope.superciliaris	Penelope.obscura	Aburria.jacutinga	Odontophorus.capueira	Bubulcus.ibis	Syrigma.sibilatrix	Theristicus.caudatus	Cathartes.aura	Coragyps.atratus	Sarcoramphus.papa	Leptodon.cayanensis	Elanoides.forficatus	Elanus.leucurus	Harpagus.diodon	Circus.buffoni	Accipiter.poliogaster.	Accipiter.superciliosus	Accipiter.striatus	Ictinia.plumbea	Rostrhamus.sociabilis	Geranospiza.caerulescens	Buteogallus.aequinoctialis	Heterospizias.meridionalis	Amadonastur.lacernulatus	Urubitinga.urubitinga	Rupornis.magnirostris	Geranoaetus.albicaudatus	Geranoaetus.melanoleucus	Pseudastur.polionotus	Buteo.brachyurus	Spizaetus.tyrannus	Caracara.plancus	Milvago.chimachima	Milvago.chimango	Herpetotheres.cachinnans
AN-EG	Natural	Dense	-25.3146	-48.701	103	10	0	1	0	0	0	0	0	0	0	0	0	0	1	0	0	1	1	0	0	0	0	0	0	0	0	0	0	0	0	0	0	0	0	1	0	0	0	0	0	1	0	0	1
AN-K9	Natural	Dense	-25.3182	-48.6598	77	50	1	1	1	0	0	0	0	0	0	1	0	1	0	0	0	1	1	0	0	0	0	0	0	0	0	0	0	0	0	0	0	0	0	1	0	0	1	0	0	0	1	0	0
AN-PP	Natural	Dense	-25.475	-48.6854	96	6	0	1	0	0	0	0	0	0	0	0	0	1	0	0	0	1	1	0	0	1	0	0	0	0	0	0	0	0	0	0	0	0	0	1	0	0	0	0	0	1	0	0	0
AN-VA	Natural	Dense	-25.4251	-48.7579	124	13	1	1	1	0	1	0	0	0	0	1	0	1	1	0	0	0	1	0	0	1	0	0	0	0	0	0	0	0	0	0	0	0	1	0	0	0	0	0	0	0	0	0	1
AP-CI	Rural	Semideciduous	-23.5755	-53.9016	37	7	0	0	0	0	0	0	0	0	0	0	0	0	0	0	0	1	1	0	0	0	0	0	1	0	0	0	0	0	0	0	0	0	0	1	0	0	0	0	0	1	0	0	0
AR-RP	Rural	Mixed	-24.1724	-49.9169	78	5	0	0	0	0	0	1	0	0	0	0	0	0	0	0	1	1	0	0	0	0	0	0	0	0	0	0	1	0	0	0	0	0	0	1	0	0	0	0	0	1	1	0	1
BI-FA	Rural	Mixed	-26.0685	-51.6679	44	6	0	0	0	1	0	1	0	0	1	0	0	1	0	0	1	0	1	1	0	1	0	0	0	0	0	0	0	0	0	0	0	0	0	0	0	0	0	0	0	1	0	0	0
BN-BC	Rural	Mixed	-25.4619	-49.6196	78	15	0	1	0	0	0	0	0	0	0	0	0	0	0	1	1	1	1	0	0	0	0	0	0	0	0	0	0	0	0	0	0	0	0	0	0	0	0	0	0	1	0	0	0
BN-PP	Natural	Mixed	-25.4258	-49.7181	77	28	0	1	0	0	0	1	1	0	0	0	0	1	0	1	1	1	1	0	0	0	0	0	0	0	0	0	0	0	0	0	1	0	0	0	1	0	0	0	0	1	1	0	0
BS-ZR	Rural	Mixed	-26.0388	-52.8882	42	4	0	0	0	0	0	0	0	0	0	1	0	0	0	0	1	0	0	0	0	0	0	0	0	0	0	0	0	0	0	0	0	0	0	0	0	0	0	0	0	0	1	0	0
CA-PA	Rural	Mixed	-24.995	-53.2903	46	4	0	0	0	0	0	0	0	0	0	1	0	0	0	0	0	1	0	0	0	0	0	0	0	0	0	0	0	0	0	0	0	0	0	0	0	0	0	0	0	1	0	0	0
CA-PG	Urban	Mixed	-24.9651	-53.4371	62	14	0	0	0	0	0	0	0	0	0	1	0	0	0	0	0	0	1	0	0	0	0	0	0	0	0	0	0	0	0	0	0	0	0	1	0	0	0	0	0	1	1	0	0
CG-FP	Natural	Mixed	-25.2214	-48.8586	39	5	0	1	0	0	0	0	0	0	0	0	0	0	0	0	1	1	1	0	0	1	0	0	0	0	0	0	0	0	0	0	1	0	0	1	0	0	0	0	0	1	0	0	0
CG-NH	Natural	Dense	-25.0233	-48.6194	171	16	1	1	0	0	1	0	0	0	0	1	0	0	0	0	0	1	1	0	0	1	0	0	0	0	0	0	0	0	0	0	0	0	0	1	0	0	1	1	0	1	1	0	0
CG-PP	Natural	Dense	-25.2564	-48.8103	40	14	0	1	0	0	0	0	0	0	0	0	0	0	0	0	0	1	1	0	0	1	0	0	0	0	0	0	0	0	0	0	0	0	0	1	0	0	0	0	0	0	0	0	0
CL-IT	Rural	Mixed	-25.4212	-49.6052	100	9	0	1	0	0	0	1	0	0	0	1	0	0	0	1	1	1	1	0	0	0	0	0	0	1	0	0	0	0	0	0	0	0	0	1	0	0	0	0	0	1	1	0	0
CM-LA	Rural	Mixed	-24.1101	-52.3185	56	4	0	1	0	0	1	0	0	0	1	0	0	0	0	0	0	0	0	0	1	0	0	0	0	0	0	0	1	0	0	0	0	0	0	0	0	0	0	0	0	1	0	0	0
CM-R5	Rural	Mixed	-23.9956	-52.3967	79	9	0	0	0	1	1	1	0	0	0	1	0	0	0	0	0	0	1	0	1	0	0	0	0	0	0	0	0	0	0	0	0	0	0	0	0	0	0	0	0	1	1	0	0
CM-SN	Urban	Mixed	-24.0338	-52.3963	37	16	0	0	0	0	0	0	0	0	0	0	0	0	0	0	1	0	0	0	0	0	0	0	0	0	0	0	0	0	0	0	0	0	0	1	0	0	0	0	0	0	0	0	0
CR-PA	Rural	Mixed	-25.8864	-51.2247	131	10	0	1	0	0	0	1	0	0	0	1	0	1	0	1	1	0	1	0	0	1	0	0	0	0	0	0	0	0	0	0	0	0	0	1	0	0	0	0	0	1	1	0	0
CR-RA	Rural	Mixed	-26.0281	-51.3353	48	5	0	0	0	0	0	0	0	0	1	0	0	0	0	0	1	0	1	1	0	1	0	0	0	0	0	0	0	0	0	0	0	0	0	0	0	0	0	0	0	1	0	0	0
CU-AB	Urban	Mixed	-25.3792	-49.2708	54	4	0	0	0	0	0	0	0	0	0	0	0	0	0	0	0	0	1	0	0	0	0	0	0	0	0	1	0	0	0	0	0	0	0	1	0	0	0	0	0	0	0	0	0
CU-BP	Urban	Mixed	-25.4161	-49.2302	65	7	0	0	0	0	0	0	0	0	0	0	0	0	0	0	1	0	1	0	0	0	0	0	0	0	0	1	0	0	0	0	0	0	0	1	0	0	0	0	0	1	1	0	0
CU-BR	Urban	Mixed	-25.4057	-49.2807	30	2	0	0	0	0	0	0	0	0	0	0	0	0	0	0	0	0	1	0	0	0	0	0	0	0	0	0	0	0	0	0	0	0	0	0	0	0	0	0	0	1	0	0	0
CU-CC	Urban	Mixed	-25.4601	-49.3247	47	3	0	0	0	0	0	0	0	0	0	0	0	0	0	0	0	0	1	0	0	0	0	0	0	0	0	1	0	0	0	0	0	0	0	1	1	0	0	0	0	1	0	0	0
CU-CP	Urban	Mixed	-25.45	-49.25	49	6	0	0	0	0	0	0	0	0	0	0	0	0	0	0	0	0	1	0	0	0	0	0	0	0	0	0	0	0	0	0	0	0	0	1	0	0	0	0	0	1	0	0	0
CU-JB	Urban	Mixed	-25.4424	-49.237	35	4	0	0	0	0	0	0	0	0	0	0	0	0	0	0	0	0	0	0	0	0	0	0	0	0	0	0	0	0	0	0	0	0	0	1	0	0	0	0	0	0	0	0	0
CU-PB	Urban	Mixed	-25.4264	-49.3112	67	15	0	0	0	0	0	0	0	0	0	0	0	0	0	0	1	0	1	0	0	0	0	0	0	0	0	0	0	0	0	0	0	0	0	1	0	0	0	0	0	1	1	0	0
CU-PT	Urban	Mixed	-25.4022	-49.3054	50	8	0	0	0	0	0	0	0	0	0	1	0	0	0	0	1	0	1	0	0	0	0	0	0	0	0	1	0	0	0	0	0	0	0	1	0	0	0	0	0	1	1	0	0
CU-UB	Urban	Mixed	-25.4776	-49.2213	60	2	0	0	0	0	0	0	0	0	0	0	0	0	0	0	0	1	0	0	0	0	0	0	0	0	0	0	0	0	0	0	0	0	0	1	0	0	0	0	0	1	1	0	0
CU-ZO	Urban	Mixed	-25.5593	-49.2309	83	18	0	0	0	0	0	0	0	0	0	1	0	0	1	1	1	1	1	0	0	0	1	0	0	0	0	0	0	0	0	0	0	0	0	1	0	0	0	0	0	1	1	0	0
DD-ER	Rural	Semideciduous	-24.9366	-54.1027	45	7	0	0	0	0	0	0	0	0	0	0	0	0	0	1	1	0	1	0	0	0	0	0	0	0	0	0	0	0	0	0	0	0	0	0	0	0	0	0	0	1	1	0	0
FE-EP	Rural	Semideciduous	-23.8937	-51.9621	82	7	0	1	0	0	1	0	1	0	0	0	0	0	1	0	0	0	0	0	0	0	1	0	0	0	0	0	0	0	0	0	0	0	0	0	0	0	0	0	0	0	1	0	0
FE-FE	Urban	Semideciduous	-23.9152	-51.9789	54	7	0	0	0	0	0	0	0	0	0	0	0	0	0	0	0	0	0	0	0	0	0	0	0	0	0	0	0	0	0	0	0	0	0	1	0	0	0	0	0	0	0	0	0
FE-RV	Rural	Semideciduous	-23.8848	-51.9751	86	14	0	0	0	0	0	0	1	0	0	1	0	0	0	0	0	1	1	0	1	0	0	0	0	0	0	0	1	0	0	0	0	0	0	1	1	0	0	0	0	1	1	0	0
FE-VR	Natural	Semideciduous	-23.9179	-51.9545	76	7	0	0	0	0	1	0	0	0	1	1	0	0	0	0	0	1	1	0	0	0	0	0	0	0	0	0	1	0	0	0	0	0	0	1	1	0	0	0	0	1	1	0	0
FI-BV	Urban	Semideciduous	-25.4258	-54.575	106	33	0	0	0	1	0	0	1	0	0	0	0	0	0	0	0	1	1	0	0	1	0	0	0	0	0	0	1	1	0	0	0	0	0	1	0	0	0	0	0	1	1	0	0
FI-FI	Urban	Semideciduous	-25.4987	-54.5656	31	2	0	0	0	0	0	0	0	0	0	0	0	0	0	0	0	0	0	0	0	0	0	1	0	0	0	0	0	0	0	0	0	0	0	1	0	0	0	0	0	0	0	0	0
FI-TR	Natural	Semideciduous	-25.6244	-54.4742	52	12	0	0	0	0	0	0	0	0	0	0	0	1	0	0	0	1	0	0	0	0	0	0	0	0	0	0	0	0	0	0	0	0	0	1	0	0	0	0	0	1	1	0	0
GN-NB	Rural	Semideciduous	-24.8173	-52.8588	52	1	0	0	0	0	0	0	1	0	0	0	0	0	0	0	1	0	1	0	0	0	1	0	0	0	0	0	0	0	0	0	0	0	0	0	0	0	0	0	0	1	0	0	0
GP-CC	Urban	Mixed	-25.3844	-51.4883	35	4	0	0	0	0	0	0	0	0	0	0	0	0	0	0	1	0	0	0	0	1	1	0	0	0	0	0	0	0	0	0	0	0	0	1	0	0	0	0	0	1	0	0	0
GP-CE	Rural	Mixed	-25.3006	-51.4453	34	5	0	0	0	0	0	0	0	0	0	1	0	0	0	0	1	1	0	0	0	1	0	0	0	0	0	0	0	0	0	0	0	0	0	1	0	0	0	0	0	0	0	0	0
GQ-SM	Natural	Dense	-25.182	-48.2988	173	13	1	1	1	0	1	0	0	0	0	1	0	1	0	1	0	1	1	0	0	1	0	1	0	0	0	1	0	0	0	0	0	1	0	1	0	0	0	1	0	1	1	0	0
GQ-SU	Natural	Dense	-25.3644	-48.1547	99	17	0	0	0	0	0	0	0	0	0	0	0	0	0	0	0	1	1	0	0	0	0	0	0	0	0	0	0	0	0	1	0	0	0	1	0	0	0	0	0	1	1	0	0
GU-BS	Natural	Dense	-25.9744	-48.5984	91	10	0	0	0	0	0	0	0	1	0	0	0	0	1	1	0	1	1	0	0	0	0	0	0	0	0	0	0	0	0	0	0	0	0	1	0	0	0	0	0	1	1	0	0
GU-EC	Natural	Dense	-25.8572	-48.9258	55	2	1	1	0	0	0	0	0	0	0	0	0	0	0	1	0	1	1	0	0	0	0	0	0	0	0	0	0	0	0	0	0	0	0	1	0	0	0	0	0	1	1	0	0
IB-HF	Rural	Semideciduous	-23.2564	-51.0308	78	4	0	0	0	0	1	0	0	0	0	1	0	0	0	0	0	0	0	0	0	0	0	0	0	0	0	0	0	0	0	0	0	0	0	1	0	0	0	0	0	1	0	0	0
JA-PC	Natural	Mixed	-24.1719	-49.6607	124	13	0	1	0	1	1	1	0	0	0	1	0	0	0	0	1	1	1	0	0	1	1	0	0	0	0	0	0	0	0	0	0	0	0	1	1	0	0	0	0	1	1	0	0
LO-FC	Rural	Semideciduous	-23.5012	-51.0775	103	4	0	1	0	0	1	1	1	0	1	0	0	0	0	0	0	1	1	0	0	0	0	0	0	0	0	1	1	0	0	0	0	0	0	0	0	0	0	0	0	0	0	0	0
LO-FR	Rural	Semideciduous	-23.3752	-51.0014	70	4	0	0	0	1	1	0	0	0	1	0	0	0	0	1	0	1	1	0	0	0	0	0	0	0	0	0	0	0	0	0	0	0	0	0	0	0	0	0	0	0	0	0	0
LO-FT	Natural	Semideciduous	-23.4753	-51.218	119	4	0	1	0	0	1	0	0	0	0	0	0	0	1	0	0	1	1	1	1	0	0	0	0	0	0	0	1	0	0	0	0	0	0	1	1	0	0	1	0	1	0	0	0
LS-LP	Rural	Mixed	-25.3359	-52.3602	44	2	0	0	0	0	0	1	1	0	0	1	0	0	0	0	1	0	1	0	0	0	0	1	0	0	0	0	0	0	1	0	0	0	0	0	0	0	0	0	0	1	0	0	0
MA-CM	Urban	Semideciduous	-23.4037	-51.9488	39	2	0	0	0	0	0	0	0	0	0	0	0	0	0	0	0	0	0	0	0	0	0	0	0	0	0	0	0	0	0	0	0	0	0	0	0	0	0	0	0	0	0	0	0
MA-CP	Urban	Semideciduous	-23.4022	-51.9634	41	5	0	0	0	0	0	0	0	0	0	0	0	0	0	0	0	0	1	0	0	0	0	0	0	0	0	0	0	0	0	0	0	0	0	0	0	0	0	0	0	1	0	0	0
MA-EZ	Rural	Semideciduous	-23.398	-51.8346	36	3	0	0	0	0	0	0	0	0	0	0	0	0	0	0	0	0	1	0	0	0	0	0	0	0	0	0	0	0	0	0	0	0	0	0	0	0	0	0	0	1	0	0	0
MA-PI	Urban	Semideciduous	-23.427	-51.9315	59	7	0	0	0	0	0	0	0	0	0	0	0	0	1	0	0	0	1	0	0	0	0	0	0	0	0	0	0	0	0	0	0	0	0	1	0	0	0	0	0	0	0	0	0
MA-Z2	Urban	Semideciduous	-23.4307	-51.9372	30	3	0	0	0	0	0	0	0	0	0	0	0	0	1	0	0	0	1	0	0	0	0	0	0	0	0	0	0	0	0	0	0	0	0	1	0	0	0	0	0	1	0	0	0
MI-FM	Rural	Semideciduous	-22.9722	-51.4196	79	7	0	1	0	0	0	1	0	0	0	0	0	0	0	0	0	1	1	0	0	0	0	0	0	0	0	0	1	0	0	0	0	0	0	1	0	0	0	0	0	1	1	0	0
MO-BD	Natural	Dense	-25.6024	-48.7858	139	50	1	1	0	1	0	0	0	0	0	1	1	1	0	0	0	1	1	0	0	1	0	0	0	0	0	0	0	0	0	0	0	0	0	1	0	0	0	0	0	0	0	0	0
MO-EA	Rural	Dense	-25.5164	-48.8406	67	4	0	1	0	0	0	0	0	0	0	0	0	1	1	0	0	1	1	0	0	0	0	0	0	0	0	0	0	0	0	0	0	0	0	1	0	0	0	0	0	0	0	0	0
MO-PC	Rural	Dense	-25.4437	-48.8752	98	10	0	1	0	0	1	0	0	0	0	0	0	0	0	0	0	1	1	0	0	0	0	0	0	0	1	0	0	0	0	0	0	0	0	0	0	0	0	0	0	0	0	0	0
MO-PO	Urban	Dense	-25.4908	-48.8234	98	36	0	0	0	0	0	0	0	1	0	1	0	0	0	1	0	1	1	0	0	1	0	0	0	0	0	0	0	0	0	0	0	0	0	1	0	0	0	1	1	1	0	0	0
MS-MS	Natural	Mixed	-23.9506	-51.1516	124	8	0	1	0	0	0	1	0	0	0	1	0	0	0	0	0	1	1	0	0	0	1	1	0	0	0	0	1	0	0	0	0	0	0	1	0	0	0	1	0	1	1	0	0
MT-CR	Natural	Semideciduous	-25.4196	-53.9033	60	3	0	0	0	1	1	0	0	0	0	0	0	0	0	0	0	1	1	0	0	0	0	0	0	0	0	0	1	0	0	0	0	0	0	1	0	0	0	0	0	1	1	0	0
NA-SB	Rural	Semideciduous	-24.5294	-53.2948	32	5	0	0	0	0	0	0	0	0	1	0	0	0	1	0	0	0	1	0	0	0	0	0	0	0	0	0	0	0	0	0	0	0	0	0	0	0	0	0	0	0	1	0	0
NA-SR	Rural	Semideciduous	-24.5253	-53.3092	33	6	0	0	0	0	0	0	0	0	0	0	0	0	1	0	0	0	1	0	0	0	0	0	0	0	0	0	0	0	0	0	0	0	0	0	0	0	0	0	0	1	1	0	0
NL-RT	Rural	Mixed	-24.4193	-52.7294	59	6	0	1	0	0	1	0	0	0	0	0	1	1	0	0	1	0	0	1	0	1	0	0	0	0	0	0	1	0	0	0	0	0	0	0	0	0	0	0	0	1	0	0	0
PB-PB	Urban	Mixed	-25.5688	-49.9076	38	5	0	0	0	0	0	0	0	0	0	0	0	0	0	0	1	0	1	0	0	1	0	0	0	0	0	0	0	0	0	0	0	0	0	1	0	0	0	0	0	0	1	0	0
PG-IT	Natural	Mixed	-25.1161	-49.9178	133	24	0	1	0	0	0	1	0	0	0	1	0	1	0	1	1	1	1	0	0	0	1	0	0	0	0	0	0	0	0	0	0	0	0	1	0	1	0	1	0	1	1	0	0
PL-CA	Urban	Semideciduous	-24.2928	-53.8425	62	18	0	0	0	0	0	0	0	0	0	0	0	0	0	0	0	0	1	0	0	0	1	0	0	0	0	0	1	0	0	0	0	0	0	1	0	0	0	0	0	1	1	0	0
PL-SC	Rural	Semideciduous	-24.3179	-53.9124	39	4	0	1	0	0	0	0	0	0	0	0	0	0	0	0	0	1	1	0	0	0	0	0	0	0	0	0	1	0	0	0	0	0	0	1	1	0	0	0	0	0	0	0	0
PM-CI	Urban	Mixed	-26.5101	-51.9885	37	8	0	0	0	0	0	0	0	0	0	0	0	0	0	1	1	0	0	0	0	1	0	0	0	0	0	0	0	0	0	0	0	0	0	1	0	0	0	0	0	1	1	1	0
PP-PS	Urban	Dense	-25.5735	-48.3502	105	49	0	0	0	0	0	0	0	1	0	0	0	0	0	1	0	1	1	0	0	0	0	0	0	0	0	0	0	0	0	0	0	0	0	1	0	0	0	0	0	1	1	0	0
PP-RG	Natural	Dense	-25.6722	-48.512	50	12	0	1	0	0	0	0	0	0	0	0	0	0	0	0	0	0	1	0	0	1	0	0	0	0	0	0	0	0	0	0	0	0	0	1	0	0	0	0	0	0	1	0	0
PS-4N	Natural	Mixed	-24.3631	-49.9875	129	13	0	1	0	1	0	1	1	0	0	1	0	0	1	1	1	1	1	0	0	0	1	0	0	0	0	0	0	0	0	0	0	0	0	1	1	0	0	0	0	1	1	1	0
PS-IF	Rural	Mixed	-24.5228	-49.7953	56	6	0	0	0	0	0	0	0	0	0	0	0	0	0	0	0	0	0	0	0	0	0	0	0	0	0	0	0	0	1	0	0	0	0	0	0	0	0	0	0	0	0	0	0
QI-SO	Rural	Semideciduous	-25.5241	-53.035	83	6	0	0	0	0	0	0	0	0	0	0	0	0	1	0	0	1	1	0	0	1	0	0	0	0	0	0	1	0	0	0	0	0	0	1	0	0	0	0	0	1	1	0	0
RB-RC	Natural	Mixed	-25.4282	-52.6477	108	5	0	1	0	0	1	0	0	0	1	0	1	1	0	0	0	1	1	1	0	1	0	0	0	0	0	0	1	0	0	0	0	0	0	1	0	0	0	0	0	1	1	0	0
RI-HF	Natural	Mixed	-25.7921	-52.0979	43	5	0	0	0	0	0	0	0	0	0	1	0	0	1	0	0	0	1	0	0	1	0	0	0	0	0	0	1	0	0	0	0	0	0	1	0	0	0	0	0	0	0	0	0
RN-ST	Rural	Mixed	-26.0821	-49.8011	102	13	0	1	0	0	0	1	0	0	0	1	0	0	1	1	1	1	1	0	0	1	0	0	0	0	0	0	0	0	0	0	0	0	0	1	0	0	0	1	0	1	1	0	0
SE-RF	Rural	Mixed	-24.1197	-49.3902	88	8	0	1	0	1	0	1	0	0	0	1	0	0	0	0	1	1	1	0	0	0	1	1	0	0	0	0	0	0	0	0	1	0	0	1	0	0	0	0	0	1	1	0	0
SJ-PS	Urban	Mixed	-25.5124	-49.2057	52	6	0	0	0	0	0	0	0	0	0	0	0	0	0	0	1	1	1	0	0	0	0	0	0	0	0	0	0	0	0	0	0	0	0	1	0	0	0	0	0	1	1	0	0
SJ-SC	Natural	Dense	-25.83	-48.9331	124	7	0	1	0	0	0	0	0	0	0	1	0	0	0	0	0	1	1	0	1	0	0	0	0	0	0	0	0	0	0	0	0	0	0	1	0	0	1	1	0	1	1	0	0
SM-SF	Rural	Semideciduous	-23.1651	-50.34	30	4	0	0	0	0	0	0	0	0	0	0	0	0	0	0	0	1	1	0	0	0	0	0	0	0	0	0	0	0	0	0	0	0	0	0	0	0	0	0	0	0	1	0	0
TA-DS	Rural	Mixed	-23.7394	-51.1423	30	8	0	0	0	0	0	0	0	0	0	0	0	0	0	0	0	0	0	0	0	0	0	0	0	0	0	0	0	0	0	0	0	0	0	1	0	0	0	0	0	0	0	0	0
TB-VM	Rural	Semideciduous	-24.059	-50.7088	42	30	0	0	0	0	0	0	0	0	0	1	0	0	0	1	0	1	1	0	0	1	1	0	0	0	0	0	1	0	0	0	0	0	0	1	0	0	0	0	0	1	1	0	0
TS-SC	Natural	Mixed	-25.9589	-49.2534	135	4	0	1	0	0	0	0	0	0	0	0	0	0	1	1	1	1	1	0	0	1	1	0	0	0	0	0	0	0	0	0	0	0	0	1	0	0	0	1	1	1	1	0	0
[truncated: 404 more columns]
